# Supplementary material for: Optimized Fast Filtration-Based Sampling and Extraction Enables Precise and Absolute Quantification of the Escherichia coli Central Carbon Metabolome
Source: Metabolites. 2023 Jan 18;13(2):150. doi: 10.3390/metabo13020150 (PMC9965072; doi:10.3390/metabo13020150)
Supplement: Supplementary file 1 [file metabolites-13-00150-s001.zip]

Archive with 7 entries (7 files):
- Supplementary Figure S1-Thorfinnsdottir et al.pdf
- Supplementary Figure S2-Thorfinnsdottir et al.pdf
- Supplementary Figure S3-Thorfinnsdottir et al.pdf
- Supplementary Figure S4 - Thorfinnsdottir et al.pdf
- Supplementary Figure S5 - Thorfinnsdottir et al.pdf
- Supplementary Table S1 - Thorfinnsdottir et al.pdf
- Supplementary Table S2 - Thorfinnsdottir et al.pdf
